# Supplementary material for: Characterization of colonization kinetics and virulence potential of Salmonella Enteritidis in chickens by photonic detection
Source: Front Vet Sci. 2022 Aug 2;9:948448. doi: 10.3389/fvets.2022.948448 (PMC9378992; doi:10.3389/fvets.2022.948448)
Supplement: Supplementary file 2 [file Table_1.XLSX]

## Sheet: Animal Ex-2
day 4 p.i.		Light intestity measurements of cecum using "ROI" tool									Light intestity measurements of yolk sac using "ROI" tool
Wildtype infected group	Image Number		Image Layer	Total Counts	Avg Counts	Stdev Counts	Min Counts	Max Counts		Image Number		Image Layer	Total Counts	Avg Counts	Stdev Counts	Min Counts	Max Counts
1	APW20171003084926A	ROI 1	Overlay	95840	297.6	177.5	88.44	1374		APW20171003084926A	ROI 1	Overlay	1413000	4790	4411	563.8	19490
2	APW20171003091325A	ROI 2	Overlay	469900	772.8	634.8	-0.7179	2303		APW20171003091325A	ROI 2	Overlay	7505000	8376	2917	240.8	13720
∆SPI-1 infected	Image Number		Image Layer	Total Counts	Avg Counts	Stdev Counts	Min Counts	Max Counts		Image Number		Image Layer	Total Counts	Avg Counts	Stdev Counts	Min Counts	Max Counts
1	APW20171003093512A	ROI 1	Overlay	223600	414.8	247.4	-5.721	1024		APW20171003093512A	ROI 1	Overlay	-17.85	-0.04565	3.65	-10.12	12.08
2	APW20171003100121A	ROI 2	Overlay	794600	634.6	248.3	7.791	1386		APW20171003100121A	ROI 2	Overlay	43.66	0.3211	3.39	-8.44	8.43
∆SPI-2 infected	Image Number		Image Layer	Total Counts	Avg Counts	Stdev Counts	Min Counts	Max Counts		Image Number		Image Layer	Total Counts	Avg Counts	Stdev Counts	Min Counts	Max Counts
1	APW20171003115154A	ROI 1	Overlay	980200	1233	631.1	8.835	3076		APW20171003115154A	ROI 1	Overlay	1272000	2790	1090	692.5	6954
2	APW20171003115943A	ROI 2	Overlay	277800	445.9	154.7	82.72	906		APW20171003115943A	ROI 2	Overlay	1027	2.633	4.025	-12.22	18.32
∆pagN infected
	Image Number		Image Layer	Total Counts	Avg Counts	Stdev Counts	Min Counts	Max Counts		Image Number		Image Layer	Total Counts	Avg Counts	Stdev Counts	Min Counts	Max Counts
1	APW20171003121622A	ROI 1	Overlay	1134000	2015	1359	257.7	7508		APW20171003121622A	ROI 1	Overlay	3942000	3664	1282	36.88	6909
2	APW20171003123329A	ROI 2	Overlay	269400	413.8	373	-3.48	1512		APW20171003123329A	ROI 2	Overlay	463.3	0.6648	3.499	-9.085	11.66
∆fur infected	Image Number		Image Layer	Total Counts	Avg Counts	Stdev Counts	Min Counts	Max Counts		Image Number		Image Layer	Total Counts	Avg Counts	Stdev Counts	Min Counts	Max Counts
1	APW20171003105848A	ROI 1	Overlay	107300	136.6	166.1	-7.574	1056		APW20171003105848A	ROI 1	Overlay	3291000	6857	1989	1155	11980
2	APW20171003111130A	ROI 2	Overlay	75190	127	109.5	-6.947	480.6		APW20171003111130A	ROI 2	Overlay	127.1	0.1258	3.345	-12.63	10.12
∆tonB infected	Image Number	ROI	Image Layer	Total Counts	Avg Counts	Stdev Counts	Min Counts	Max Counts		Image Number		Image Layer	Total Counts	Avg Counts	Stdev Counts	Min Counts	Max Counts
1	APW20171003103109A	ROI 1	Overlay	303600	682.3	550.4	40.07	3880		APW20171003103109A	ROI 1	Overlay	418600	725.4	521.9	10.47	4212
									Not fully ex-vivo	APW20171003101730A	ROI 2	Overlay	619600	1321	870.8	161.7	4057
day 5 p.i.		Light intestity measurements of cecum using "ROI" tool									Light intestity measurements of yolk sac using "ROI" tool
Wildtype infected group	Image Number		Image Layer	Total Counts	Avg Counts	Stdev Counts	Min Counts	Max Counts		Image Number		Image Layer	Total Counts	Avg Counts	Stdev Counts	Min Counts	Max Counts
1	APW20171004090408A	ROI 1	Overlay	1007000	1473	1451	7.514	5531		APW20171004090408A	ROI 1	Overlay	335500	972.4	890.6	24.06	4189
2	APW20171004093143A	ROI 2	Overlay	754800	689.9	390	31.34	1970		APW20171004093143A	ROI 2	Overlay	486.8	1.137	3.613	-8.423	21.09
∆SPI-1 infected	Image Number		Image Layer	Total Counts	Avg Counts	Stdev Counts	Min Counts	Max Counts		Image Number		Image Layer	Total Counts	Avg Counts	Stdev Counts	Min Counts	Max Counts
1	APW20171004124827A	ROI 1	Overlay	772300	735.5	388.8	9.767	3403		APW20171004124827A	ROI 1	Overlay	343	1.372	3.881	-8.166	12.98
2	APW20171004125817A	ROI 2	Overlay	633300	517.4	174.4	2.418	1376		APW20171004125817A	ROI 2	Overlay	1454	2.644	5.767	-11.21	45
∆SPI-2 infected	Image Number		Image Layer	Total Counts	Avg Counts	Stdev Counts	Min Counts	Max Counts		Image Number		Image Layer	Total Counts	Avg Counts	Stdev Counts	Min Counts	Max Counts
1	APW20171004121013A	ROI 1	Overlay	1278000	1472	721.8	9.404	3565		APW20171004121013A	ROI 1	Overlay	8812	3.691	13.52	-11.63	312
2	APW20171004122147A	ROI 2	Overlay	627900	726.8	1009	-3.005	5638		APW20171004122147A	ROI 2	Overlay	3315	3.788	8.007	-9.895	52.34
∆pagN infected	Image Number		Image Layer	Total Counts	Avg Counts	Stdev Counts	Min Counts	Max Counts		Image Number		Image Layer	Total Counts	Avg Counts	Stdev Counts	Min Counts	Max Counts
1	APW20171004114624A	ROI 1	Overlay	2316000	2430	1473	35.8	6518		APW20171004114624A	ROI 1	Overlay	3660000	5191	3875	80.54	25170
∆fur infected	Image Number		Image Layer	Total Counts	Avg Counts	Stdev Counts	Min Counts	Max Counts		Image Number		Image Layer	Total Counts	Avg Counts	Stdev Counts	Min Counts	Max Counts
1	APW20171004110235A	ROI 1	Overlay	6264	6.379	5.881	-6.653	35.33		APW20171004110235A	ROI 1	Overlay	-240.1	-0.2084	3.257	-10.6	11.18
2	APW20171004111413A	ROI 2	Overlay	5905	6.303	7.125	-10.6	41.95		APW20171004111413A	ROI 2	Overlay	-124.5	-0.2671	3.057	-9.453	9.184
∆tonB infected	Image Number		Image Layer	Total Counts	Avg Counts	Stdev Counts	Min Counts	Max Counts		Image Number		Image Layer	Total Counts	Avg Counts	Stdev Counts	Min Counts	Max Counts
	APW20171004095902A	ROI 1	Overlay	246200	385.9	447.6	-3.209	1779		APW20171004095902A	ROI 1	Overlay	810100	1971	899.5	84.89	3774
	APW20171004101343A	ROI 2	Overlay	286600	515.5	339.3	1.184	1353		APW20171004101343A	ROI 2	Overlay	-10.91	-0.03452	3.404	-10.12	9.261

## Sheet: Detection limit calculation-2
Animal Experiment -2
Day 4 p.i.	CFU/g (Cecum)	Total photon counts		Day 5 p.i.	CFU/g (Cecum)	Total counts			Cecum	Detection limit on day 4 p.i. based on wildtype infected group
									Avergae CFU/g	Avergae total photon counts	Estimated limit of detection (CFU/g)				Estimated limit of detection (CFU/g)
Wildtype infected	5.35e+08	95840		Wildtype infected	2e+09	1007000			1.12861e+09	282870	3.98986e+08
	1.72222e+09	469900			2.92308e+08	754800
∆SPI-1 infected	1.1875e+09	223600		∆SPI-1 infected	1.01515e+09	772300
	2.275e+08	794600			3.82143e+08	633300
∆SPI-2 infected	5.6875e+08	980200		∆SPI-2 infected	7.8125e+07	1278000
	1.42857e+08	277800			1.8913e+07	627900			Cecum	Detection limit on day 5 p.i. based on wildtype infected group
∆pagN infected	5.0625e+08	1134000		∆pagN infected	1.08065e+08	2316000			Avergae CFU/g	Avergae total photon counts	Estimated limit of detection (CFU/g)
	1.13333e+09	269400							1.14615e+09	880900	1.30112e+08
∆fur infected	1.72222e+09	107300		∆fur infected	2e+07	6264
	2.85714e+08	75190			2.26923e+08	5905
∆tonB infected	9.16667e+07	303600		∆tonB infected	3.3125e+08	246200
(one of the data opted)					7.69231e+08	286600
									Yolk	Detection limit on day 4 p.i. based on wildtype infected group
Day 4 p.i.	CFU/g (Yolk)	Total photon counts		Day 4 p.i.	CFU/g (Yolk)	Total photon counts			Avergae CFU/g	Avergae total photon counts	Estimated limit of detection (CFU/g)
Wildtype infected	3.66667e+08	1413000		Wildtype infected	1.16667e+07	335500			4.92473e+08	4459000	1.10445e+07
	6.1828e+08	7505000			0	486.8
∆SPI-1 infected	0	-17.85		∆SPI-1 infected	0	343
	0	43.66			0	1454			Yolk	Detection limit on day 5 p.i. based on wildtype infected group
∆SPI-2 infected	7.25e+08	1272000		∆SPI-2 infected	13043.5	8812			Avergae CFU/g	Avergae total photon counts	Estimated limit of detection (CFU/g)
	13888.9	1027			675.676	3315			1.16667e+07	335500	3.4774e+06
∆pagN infected	5.71429e+07	3942000		∆pagN infected	1.26087e+08	3660000
	0	463.3
∆fur infected	3.25e+08	3291000		∆fur infected	0	-240.1
	0	127.1			0	-124.5
∆tonB infected	1.4e+10	418600		∆tonB infected	1.47273e+09	810100
	1.89583e+08	619600			0	0

## Sheet: Animal Ex-3-orally challenged
Day 4 p.i. (orally challenged birds only)	Light intestity measurements of cecum using "ROI" tool											Light intestity measurements of cecum using "ROI" tool
LS101-sig70c35 lux infected	Image Number		Image Layer	Total Counts	Avg Counts	Stdev Counts	Min Counts	Max Counts			Image Number		Image Layer	Total Counts	Avg Counts	Stdev Counts	Min Counts	Max Counts
181	APW20170417093104A	ROI 1	Overlay	177800	353.5	330.3	1.793	2319			APW20170417093104A	ROI 1	Overlay	8662000	7176	3456	424.8	19700
183	APW20170417094154A	ROI 2	Overlay	786700	1371	827.8	3.054	3348			APW20170417094154A	ROI 2	Overlay	6708	12.8	22.1	-5.92	159.3
186	APW20170417095614A	ROI 3	Overlay	841100	2645	1318	1335	8869			APW20170417095614A	ROI 3	Overlay	5297000	6852	2800	1829	19720
187	APW20170417100935A	ROI 4	Overlay	618800	1922	1069	725.2	6394			APW20170417100935A	ROI 4	Overlay	15710000	21110	5918	2773	41480
190	APW20170417102212A	ROI 5	Overlay	1293000	6016	1608	2617	10480			APW20170417102212A	ROI 5	Overlay	19290000	14500	4210	3054	27360
LS101-sig70c35 lux+lump infected	Image Number		Image Layer	Total Counts	Avg Counts	Stdev Counts	Min Counts	Max Counts			Image Number		Image Layer	Total Counts	Avg Counts	Stdev Counts	Min Counts	Max Counts
480	APW20170417110002A	ROI 1	Overlay	1066000	1552	1140	175.6	6656			APW20170417110002A	ROI 1	Overlay	30360	74.6	209.3	-6.208	1471
478	APW20170417111834A	ROI 2	Overlay	1491000	2246	1055	139.7	5881			APW20170417111834A	ROI 2	Overlay	62490	97.8	285.3	-4.355	2550
485	APW20170417113102A	ROI 3	Overlay	1602000	2627	1128	511.5	6836			APW20170417113102A	ROI 3	Overlay	66400	66.47	64.76	-6.404	369.9
483	APW20170417114200A	ROI 4	Overlay	270300	979.3	607.3	329.8	3113			APW20170417114200A	ROI 4	Overlay	84410000	31650	11360	5003	66880
473	APW20170417115611A	ROI 5	Overlay	1600000	3523	2282	78.46	9145			APW20170417115611A	ROI 5	Overlay	21120	40.15	50.1	-6.309	212.6
Day 5 p.i. (orally challnged birds only)
LS101-sig70c35 lux infected	Image Number		Image Layer	Total Counts	Avg Counts	Stdev Counts	Min Counts	Max Counts			Image Number		Image Layer	Total Counts	Avg Counts	Stdev Counts	Min Counts	Max Counts
189	APW20170418092625A	ROI 1	Overlay	264400	548.5	415.8	132	1978			APW20170418092625A	ROI 1	Overlay	1081000	4761	5358	398.6	24100
191	APW20170418095232A	ROI 2	Overlay	562500	1194	1204	252.2	8731			APW20170418095232A	ROI 2	Overlay	28590000	18900	5326	1653	34170
185	APW20170418101355A	ROI 3	Overlay	496100	1112	567.4	117.7	2194			APW20170418101355A	ROI 3	Overlay	2293000	4238	1341	349.3	9761
188	APW20170418102256A	ROI 4	Overlay	53710	234.5	217.5	19.13	1429			APW20170418102256A	ROI 4	Overlay	794800	1929	843.8	167.9	4651
LS101-sig70c35 lux+lump infected	Image Number		Image Layer	Total Counts	Avg Counts	Stdev Counts	Min Counts	Max Counts			Image Number		Image Layer	Total Counts	Avg Counts	Stdev Counts	Min Counts	Max Counts
490	APW20170418110622A	ROI 1	Overlay	56360	41.78	82.15	-7.74	481.6			APW20170418110622A	ROI 1	Overlay	-65.69	-0.1343	3.269	-9.294	9.219
482	APW20170418111340A	ROI 2	Overlay	46820000	27020	12050	1264	63890			APW20170418111340A	ROI 2	Overlay	48100000	27410	11460	3024	63890
476	APW20170418113154A	ROI 3	Overlay	166800	210.6	199.3	-2.928	1068			APW20170418113154A	ROI 3	Overlay	672.4	1.571	5.554	-7.512	51.29
484	APW20170418113705A	ROI 4	Overlay	304900	369.5	136.9	21.12	838.4			APW20170418113705A	ROI 4	Overlay	599.2	0.8609	3.426	-9.314	13.45
477	APW20170418114215A	ROI 5	Overlay	273000	371.4	512.2	45.59	3494			APW20170418114215A	ROI 5	Overlay	1781	4.162	13.07	-9.645	100.4
486	APW20170418114803A	ROI 6	Overlay	21850	32.71	53.27	-7.719	270			APW20170418114803A	ROI 6	Overlay	78.06	0.4361	3.395	-9.428	10.38
481	APW20170418115304A	ROI 7	Overlay	94820	80.9	194	-5.054	1683			APW20170418115304A	ROI 7	Overlay	1126	2.443	9.362	-9.988	74.95

## Sheet: Detection limit calculation-3
Animal Experiment -3	Orally challenged birds only							Cecum	Detection limit on day 4 p.i.-LS101sig70c35 lux
	LS101sig70c35 lux							Avergae CFU/g	Avergae total photon counts	Estimated limit of detection (CFU/g)
Day 4 p.i.	CFU/g (Cecum)	Total photon counts		Day 5 p.i.	CFU/g (Cecum)	Total counts		7.785e+09	743480	1.0471e+09
	1.13e+10	177800			3.5e+09	496100
	4.45e+09	786700			9e+09	53710		Cecum	Detection limit on day 5 p.i.-LS101sig70c35 lux
	5.95e+09	841100			6.58333e+09	264400		Avergae CFU/g	Avergae total photon counts	Estimated limit of detection (CFU/g)
	1.275e+10	618800			1.1375e+11	562500		3.32083e+10	344178	9.64861e+09
	4.475e+09	1293000			3.32083e+10	344178
	7.785e+09	743480
								Cecum	Detection limit on day 4 p.i.-LS101sig70c35 lux+lump
								Avergae CFU/g	Avergae total photon counts	Estimated limit of detection (CFU/g)
	LS101sig70c35 lux+lump							3.67332e+09	1205860	3.04623e+08
Day 4 p.i.	CFU/g (Cecum)	Total photon counts		Day 5 p.i.	CFU/g (Cecum)	Total counts
	4.62e+09	1600000			5.5e+09	166800		Cecum	Detection limit on day 5 p.i.-LS101sig70c35 lux+lump
	2.83333e+09	1491000			3.22222e+09	273000		Avergae CFU/g	Avergae total photon counts	Estimated limit of detection (CFU/g)
	1.13636e+09	1066000			1.53571e+09	94820		2.89475e+09	6.81968e+06	4.2447e+07
	8e+09	270300			4.5e+09	46820000
	1.77692e+09	1602000			2.86364e+09	304900
	3.67332e+09	1205860			1.26667e+09	21850
					1.375e+09	56360
					2.89475e+09	6.81968e+06
